# Supplementary material for: New N-acyl Thiourea Derivatives: Synthesis, Standardized Quantification Method and In Vitro Evaluation of Potential Biological Activities
Source: Antibiotics (Basel). 2023 Apr 25;12(5):807. doi: 10.3390/antibiotics12050807 (PMC10215470; doi:10.3390/antibiotics12050807)
Supplement: Supplementary file 1 [file antibiotics-12-00807-s001.zip]

Archive with 1 entries (1 files):
- antibiotics-2313405-supplementary.pdf
